# Supplementary material for: Physicochemical Characteristics, Techno-Functionalities, and Amino Acid Profile of Prionoplus reticularis (Huhu) Larvae and Pupae Protein Extracts
Source: Foods. 2023 Jan 16;12(2):417. doi: 10.3390/foods12020417 (PMC9857897; doi:10.3390/foods12020417)
Supplement: Supplementary file 1 [file foods-12-00417-s001.zip]

Archive with 1 entries (1 files):
- foods-2069285-supplementary.pdf
